# Supplementary material for: Genomic insights into the probiotic potential of Bacillus velezensis D-18 for aquaculture
Source: Front Microbiol. 2026 May 18;17:1824441. doi: 10.3389/fmicb.2026.1824441 (PMC13225769; doi:10.3389/fmicb.2026.1824441)
Supplement: Supplementary file 2 [file Table_2.xlsx]

## Sheet: Table Supp. 1
			Table S1. Representative molecular docking results between selected Bacillus velezensis D-18 proteins and mucin glycoprotein domains
			Protein ID (Annotation)	Functional annotation	Predicted localization	Mucin model (PDB ID)	Binding affinity (kcal·mol⁻¹)	Interaction type
			BVD18_1509	Fibronectin/fibrinogen-binding protein	Cell surface/extracellular	MUC1 domain (2ACM)	−9.0	Hydrogen bonds, hydrophobic contacts
			BVD18_1110	Extracellular ribonuclease Bsn	Extracellular	MUC2 fragment (5AJC)	−8.4	Hydrogen bonds
			BVD18_3002	Cell wall-binding protein YocH	Cell surface	MUC1 domain (2ACM)	−7.8	Hydrogen bonds, hydrophobic contacts
			BVD18_2775	Cell wall-binding protein	Cell surface	MUC-like glycoprotein (6D0Z)	−7.1	Hydrophobic contacts
			BVD18_2421	Cell wall-associated hydrolase (YycO-like)	Cell surface	MUC2 fragment (5AJC)	−6.4	Hydrogen bonds
